# Supplementary material for: Genome-wide identification and transcriptional expression analysis of mitogen-activated protein kinase and mitogen-activated protein kinase kinase genes in Capsicum annuum
Source: Front Plant Sci. 2015 Sep 25;6:780. doi: 10.3389/fpls.2015.00780 (PMC4585111; doi:10.3389/fpls.2015.00780)
Supplement: Table S1 — Nomenclature for MAPKs and MAPKKs in Arabidopsis, tomato, rice, and soybean. [file Table1.XLS]

## Sheet: arabidopsis
	Table S1. Nomenclature for MAPKs and MAPKKs in Arabidopsis, tomato, rice and soybean.
	Gm gene	Gm gene code	At gene	At gene code	Sl gene	Sl gene code	Os gene	Os gene code
MAPKs	GmMAPK1	Glyma04g03210	AtMPK1	AT1g10210	SlMPK1	Solyc12g019460	OsMPK3	Os03g17700
	GmMAPK2	Glyma06g03270	AtMPK2	AT1G59580	SlMPK2	Solyc08g014420	OsMPK4	Os10g38950
	GmMAPK3-1	Glyma11g15700	AtMPK3	AT3g45640	SlMPK3	Solyc06g005170	OsMPK6	Os06g06090
	GmMAPK3-2	Glyma12g07770	AtMPK4	AT4g01370	SlMPK4	Solyc11g072630	OsMPK7	Os06g48590
	GmMAPK4-1	Glyma07g07270	AtMPK5	AT4G11330	SlMPK5	Solyc01g094960	OsMPK14	Os02g05480
	GmMAPK4-2	Glyma16g03670	AtMPK6	AT2g43790	SlMPK6	Solyc05g049970	OsMPK16	Os11g17080
	GmMAPK5-1	Glyma01g43100	AtMPK7	AT2g18170	SlMPK7	Solyc02g084870	OsMPK17-1	Os06g49430
	GmMAPK5-2	Glyma11g02420	AtMPK8	AT1G18150	SlMPK8	Solyc02g084870	OsMPK17-2	Os02g04230
	GmMAPK5-3	Glyma08g02060	AtMPK9	AT3g18040	SlMPK9	Solyc04g080730	OsMPK20-1	Os01g43910
	GmMAPK5-4	Glyma05g37480	AtMPK10	AT3G59790	SlMPK10	Solyc10g007500	OsMPK20-2	Os05g50560
	GmMAPK6-1	Glyma07g32750	AtMPK11	AT1G01560	SlMPK11	Solyc07g062080	OsMPK20-3	Os06g26340
	GmMAPK6-2	Glyma02g15690	AtMPK12	AT2G46070	SlMPK12	Solyc07g056350	OsMPK20-4	Os01g47530
	GmMAPK-7	Glyma05g28980	AtMPK13	AT1g07880	SlMPK13	Solyc01g080240	OsMPK20-5	Os05g49140
	GmMAPK9-1	Glyma05g33980	AtMPK14	AT4G36450	SlMPK14	Solyc04g007710	OsMPK21-1	Os05g50120
	GmMAPK9-2	Glyma08g05700	AtMPK15	AT1G73670	SlMPK15	Solyc05g008020	OsMPK21-2	Os01g45620
	GmMAPK9-3	Glyma07g11470	AtMPK16	AT5g19010	SlMPK16	Solyc12g040680
	GmMAPK9-4	Glyma09g30790	AtMPK17	AT2g01450	SlMPK12	Solyc07g056350
	GmMAPK11-1	Glyma18g47140	AtMPK18	AT1G53510
	GmMAPK11-2	Glyma09g39190	AtMPK19	AT3g14720
	GmMAPK13-1	Glyma12g07850	AtMPK20	AT2g42880
	GmMAPK13-2	Glyma11g15590
	GmMAPK14	Glyma08g12150
	GmMAPK16-1	Glyma13g28120
	GmMAPK16-2	Glyma15g10940
	GmMAPK16-3	Glyma17g02220
	GmMAPK16-4	Glyma07g38510
	GmMAPK18	Glyma15g38490
	GmMAPK19	Glyma13g33860
	GmMAPK20-1	Glyma18g12720
	GmMAPK20-2	Glyma14g03190
	GmMAPK20-3	Glyma02g45630
	GmMAPK20-4	Glyma08g42240
	GmMAPK22-1	Glyma03g21610
	GmMAPK22-2	Glyma16g10820
	GmMAPK23-1	Glyma01g35190
	GmMAPK23-2	Glyma09g34610
	GmMAPK23-3	Glyma16g08080
	GmMAPK23-4	Glyma16g17580
MAPKKs	GmMAPKK1	Glyma15g18860	AtMKK1	AT4G26070	SlMPKK1	Solyc12g009020	OsMKK1	Os06g05520
	GmMAPKK2-1	Glyma13g16650	AtMKK2	AT4g29810	SlMPKK2	Solyc03g123800	OsMKK3	Os06g27890
	GmMAPKK2-2	Glyma17g06020	AtMKK3	AT5g56580	SlMPKK3	Solyc03g119490	OsMKK4	Os02g54600
	GmMAPKK3-1	Glyma05g08720	AtMKK4	AT1G51660	SlMPKK4	Solyc03g097920	OsMKK5	Os06g09180
	GmMAPKK3-2	Glyma19g00220	AtMKK5	AT3g21220	SlMPKK5	Solyc03g019850	OsMKK6	Os01g32660
	GmMAPKK4	Glyma07g00520	AtMKK6	AT5g56580			OsMKK10-1	Os02g46760
	GmMAPKK5	Glyma08g23900	AtMKK7	AT1G18350			OsMKK10-2	Os03g12390
	GmMAPKK6-1	Glyma10g15850	AtMKK8	AT3G06230			OsMKK10-3	Os03g50550
	GmMAPKK6-2	Glyma02g32980	AtMKK9	AT1g73500
	GmMAPKK8	Glyma09g30310	AtMKK10	AT1G32320
	GmMAPKK10	Glyma01g01980

## Sheet: tomato
SlMPK1	Solyc12g019460
SlMPK2	Solyc08g014420
SlMPK3	Solyc06g005170
SlMPK4	Solyc11g072630
SlMPK5	Solyc01g094960
SlMPK6	Solyc05g049970
SlMPK7	Solyc02g084870
SlMPK8	Solyc02g084870
SlMPK9	Solyc04g080730
SlMPK10	Solyc10g007500
SlMPK11	Solyc07g062080
SlMPK12	Solyc07g056350
SlMPK13	Solyc01g080240
SlMPK14	Solyc04g007710
SlMPK15	Solyc05g008020
SlMPK16	Solyc12g040680
SlMPK12	Solyc07g056350
SlMPKK1	Solyc12g009020
SlMPKK2	Solyc03g123800
SlMPKK3	Solyc03g119490
SlMPKK4	Solyc03g097920
SlMPKK5	Solyc03g019850

## Sheet: rice
OsMPK3	Os03g17700
OsMPK4	Os10g38950
OsMPK6	Os06g06090
OsMPK7	Os06g48590
OsMPK14	Os02g05480
OsMPK16	Os11g17080
OsMPK17-1	Os06g49430
OsMPK17-2	Os02g04230
OsMPK20-1	Os01g43910
OsMPK20-2	Os05g50560
OsMPK20-3	Os06g26340
OsMPK20-4	Os01g47530
OsMPK20-5	Os05g49140
OsMPK21-1	Os05g50120
OsMPK21-2	Os01g45620
OsMKK1	Os06g05520
OsMKK3	Os06g27890
OsMKK4	Os02g54600
OsMKK5	Os06g09180
OsMKK6	Os01g32660
OsMKK10-1	Os02g46760
OsMKK10-2	Os03g12390
OsMKK10-3	Os03g50550

## Sheet: soybean
GmMAPK1	Glyma04g03210
GmMAPK2	Glyma06g03270
GmMAPK3-1	Glyma11g15700
GmMAPK3-2	Glyma12g07770
GmMAPK4-1	Glyma07g07270
GmMAPK4-2	Glyma16g03670
GmMAPK5-1	Glyma01g43100
GmMAPK5-2	Glyma11g02420
GmMAPK5-3	Glyma08g02060
GmMAPK5-4	Glyma05g37480
GmMAPK6-1	Glyma07g32750
GmMAPK6-2	Glyma02g15690
GmMAPK-7	Glyma05g28980
GmMAPK9-1	Glyma05g33980
GmMAPK9-2	Glyma08g05700
GmMAPK9-3	Glyma07g11470
GmMAPK9-4	Glyma09g30790
GmMAPK11-1	Glyma18g47140
GmMAPK11-2	Glyma09g39190
GmMAPK13-1	Glyma12g07850
GmMAPK13-2	Glyma11g15590
GmMAPK14	Glyma08g12150
GmMAPK16-1	Glyma13g28120
GmMAPK16-2	Glyma15g10940
GmMAPK16-3	Glyma17g02220
GmMAPK16-4	Glyma07g38510
GmMAPK18	Glyma15g38490
GmMAPK19	Glyma13g33860
GmMAPK20-1	Glyma18g12720
GmMAPK20-2	Glyma14g03190
GmMAPK20-3	Glyma02g45630
GmMAPK20-4	Glyma08g42240
GmMAPK22-1	Glyma03g21610
GmMAPK22-2	Glyma16g10820
GmMAPK23-1	Glyma01g35190
GmMAPK23-2	Glyma09g34610
GmMAPK23-3	Glyma16g08080
GmMAPK23-4	Glyma16g17580
GmMAPKK1	Glyma15g18860
GmMAPKK2-1	Glyma13g16650
GmMAPKK2-2	Glyma17g06020
GmMAPKK3-1	Glyma05g08720
GmMAPKK3-2	Glyma19g00220
GmMAPKK4	Glyma07g00520
GmMAPKK5	Glyma08g23900
GmMAPKK6-1	Glyma10g15850
GmMAPKK6-2	Glyma02g32980
GmMAPKK8	Glyma09g30310
GmMAPKK10	Glyma01g01980

## Sheet: Sheet2
GmMAPK1	Glyma04g03210
GmMAPK2	Glyma06g03270
GmMAPK3-1	Glyma11g15700
GmMAPK3-2	Glyma12g07770
GmMAPK4-1	Glyma07g07270
GmMAPK4-2	Glyma16g03670
GmMAPK5-1	Glyma01g43100
GmMAPK5-2	Glyma11g02420
GmMAPK5-3	Glyma08g02060
GmMAPK5-4	Glyma05g37480
GmMAPK6-1	Glyma07g32750
GmMAPK6-2	Glyma02g15690
GmMAPK-7	Glyma05g28980
GmMAPK9-1	Glyma05g33980
GmMAPK9-2	Glyma08g05700
GmMAPK9-3	Glyma07g11470
GmMAPK9-4	Glyma09g30790
GmMAPK11-1	Glyma18g47140
GmMAPK11-2	Glyma09g39190
GmMAPK13-1	Glyma12g07850
GmMAPK13-2	Glyma11g15590
GmMAPK14	Glyma08g12150
GmMAPK16-1	Glyma13g28120
GmMAPK16-2	Glyma15g10940
GmMAPK16-3	Glyma17g02220
GmMAPK16-4	Glyma07g38510
GmMAPK18	Glyma15g38490
GmMAPK19	Glyma13g33860
GmMAPK20-1	Glyma18g12720
GmMAPK20-2	Glyma14g03190
GmMAPK20-3	Glyma02g45630
GmMAPK20-4	Glyma08g42240
GmMAPK22-1	Glyma03g21610
GmMAPK22-2	Glyma16g10820
GmMAPK23-1	Glyma01g35190
GmMAPK23-2	Glyma09g34610
GmMAPK23-3	Glyma16g08080
GmMAPK23-4	Glyma16g17580
GmMAPKK1	Glyma15g18860
GmMAPKK2-1	Glyma13g16650
GmMAPKK2-2	Glyma17g06020
GmMAPKK3-1	Glyma05g08720
GmMAPKK3-2	Glyma19g00220
GmMAPKK4	Glyma07g00520
GmMAPKK5	Glyma08g23900
GmMAPKK6-1	Glyma10g15850
GmMAPKK6-2	Glyma02g32980
GmMAPKK8	Glyma09g30310
GmMAPKK10	Glyma01g01980
