# Supplementary material for: Genome-wide identification and transcriptional expression analysis of mitogen-activated protein kinase and mitogen-activated protein kinase kinase genes in Capsicum annuum
Source: Front Plant Sci. 2015 Sep 25;6:780. doi: 10.3389/fpls.2015.00780 (PMC4585111; doi:10.3389/fpls.2015.00780)
Supplement: Table S2 — Primers used in this study and the qPCR validation. [file Table2.XLSX]

## Sheet: Sheet1
Table S2 Primers used in this study and the qPCR validation
Gene	Genome ID V1.55	Forward primers	Reverse primers	Length of PCR product		Specificity screen NCBI	Peak number of Melting curve	Cq of the no-template controls	slope	PCR efficiency(%)	y intercept	R2
CaMPK1	CA04g21490	5'-GAACACCATTTTCCCGCCTCT-3'	5'-TTCCGTCCACATCATGTCCCT-3'		233	specific product	1	N/A	-3.335	0.994574	37.01	0.9924			1	-0.9
CaMPK3	CA06g06270	5'-CTTCTTCGCCATTTAGACCAT-3'	5'-GTATGTATTTTAGCCCACGGA-3'		205	specific product	1	N/A	-3.323	0.999553	35.917	0.9951
CaMPK4-1	CA08g07540	5'-TTGACTTTGAGCAGCCATCTT-3'	5'-ACCATGAACTCGCCTCCGCTGCA-3'		213	specific product	1	N/A	-3.523	0.922423	39.821	0.9932
CaMPK4-2	CA01g02140	5'-TGGAGGGAGTCTGTGAAGTT-3'	5'-CATCTCATATCACTAGGAGGA-3'		200	specific product	1	N/A	-3.347	0.989642	36.644	0.993
CaMPK4-3	CA05g12170	5'-TGGTGCTAATGGAATGGTTTG-3'	5'-TTCTTTTGAGGTGGCCGTATA-3'		192	specific product	1	N/A	-3.421	0.960253	36.976	0.997
CaMPK6-1	CA08g04480	5'-AAAGCCTCTGTTTCCTGGTAG-3'	5'-CTCCTTCTGGGATCAAATGTC-3'		228	specific product	1	N/A	-3.321	1.00039	40.171	0.961
CaMPK6-2	CA03g14570	5'-CAGAGATCATGTACACCA-3'	5'-TCGCACCTGTTATTCTCCTTCTG-3'		224	specific product	1	N/A	-3.329	0.997057	43.285	0.99
CaMPK7	CA02g22080	5'-TATGTAGTCACTCGTTGGTATCG-3'	5'-CCCTTGGGTTATCAATGAAATG-3'		220	specific product	1	N/A	-3.336	0.994161	38.213	0.993
CaMPK9-1	CA12g10140	5'- TGATTTTGGCCTTGCTCGTGTAT-3'	5'- CAACTGTTTCTGGAGGAGGTGTC-3'		263	specific product	1	N/A	-3.333	0.9954	43.647	0.992
CaMPK9-2	CA06g17760	5'-GCAAAATGGACCAAACAAAGC-3'	5'-GATGCAAGGATCAATGACCGA-3'		228	specific product	1	N/A	-3.415	0.962573	40.54	0.999
CaMPK13-1	CA11g13970	5'-ATCTTGCAGAAAGGATGTTGG-3'	5'-AACTGGTTCCTCGTTTATCTCA-3'		201	specific product	1	N/A	-3.415	0.962573	34.334	0.994
CaMPK13-2	CA11g13960	5'-TTCCCTCCCCACTCTTTTCTC-3'	5'-CCCGTGTTGGATTTCCTTTTA-3'		173	specific product	1	N/A	-3.334	0.994987	43.548	0.992
CaMPK17-1	CA05g08630	5'-AGGTCCTACGGAGACAGTTC-3'	5'-GATTGGAGCATAGTTGATTG-3'		186	specific product	1	N/A	-3.211	1.04847	42.734	0.995
CaMPK17-2	CA00g57490	5'-TTGGGACGACTGTGAGGATAC-3'	5'-CCTAGAAGGTGTTACATACGAAATG-3'		251	specific product	1	N/A	-3.333	0.9954	38.244	0.999
CaMPK16	CA01g24290	5'-TAGGTTAGTCCCTGGCAGTC-3'	5'-TTCATACCCAATGGAAGAGT-3'		228	specific product	1	N/A	-3.444	0.951462	39.353	1
CaMPK19-1	CA07g16590	5'-GAGTTTTGAGATGAACACTAACCCTT-3'	5'-ATCAGCGATAGTCTCTGCTG-3'		201	specific product	1	N/A	-3.339	0.992925	40.556	0.993
CaMPK19-2	CA10g01850	5'-TGAGATGAACACCAACCCGTAT-3'	5'-CAGCTTTTCCCTATGAGTTAGTATG-3'		227	specific product	1	N/A	-3.421	0.960253	41.432	0.989
CaMPK20-1	CA07g15380	5'-AGTTACCAAACCAGATCGCGTTGA-3'	5'-CCATAACCCCTTTTGTCCCAGAGT-3'		292	specific product	1	N/A	-3.335	0.994574	33.089	0.99
CaMPK20-2	CA07g14780	5'-ATGGTGGAATTGGAGTTGCGGCG-3'	5'-CTGGGACAAAAGGGTTATGGTGG-3'		195	specific product	1	N/A	-3.431	0.956412	45.543	0.999
CaMKK2	CA00g74230	5'-CAGACTGTCGGCAAATGAAC-3'	5'-ACACTACCCAGGCCGTGAAA-3'		178	specific product	1	N/A	-3.331	0.996228	41.206	0.989
CaMKK3	CA03g23860	5'-GTGAGTTTCCTTCATTTAGC-3'	5'-AATAGTAATGTATCGTCAGCA-3'		179	specific product	1	N/A	-3.312	1.00416	35.891	0.99
CaMKK5	CA03g36820	5'-GATTTCATTGCCTGCTGTTTG-3'	5'-GTGCCTGATGGACCTGATTAC-3'		160	specific product	1	N/A	-3.311	1.00458	36.183	0.986
CaMKK6	CA00g86340	5'-TAGCCTTGAACCTCCAGTAA-3'	5'-GGGTAAATTATCATTCTTCCATA-3'		191	specific product	1	N/A	-3.361	0.983949	42.214	0.994
CaMKK9	CA03g22790	5'-CGTTTTCCCTTACCCCTCCCT-3	5'-AGATTGCCGAAGTCCGCTTGT-3'		184	specific product	1	N/A	-3.235	1.0376	35.149	0.999
CaACTIN	GQ339766(NCBI)	5'-CCTCTCAACCCTAAGGCCAACAG-3'	5'-ACGTCCAGCAAGATCCAAACGAA-3'		225	specific product	1	N/A	-3.321	1.00039	35.521	0.995
18S ribosomal RNA	EF564281(NCBI)	5'-CCGGTCCGCCTATGGTGTGCACCGGTCGTC-3'	5'-GCAGTTGTTCGTCTTTCATAAATCCAAGAA-3'		285	specific product	1	N/A	-3.32	1.00081	35.632	0.993
